# Supplementary material for: Malaria inflammation by xanthine oxidase‐produced reactive oxygen species
Source: EMBO Mol Med. 2019 Jul 2;11(8):e9903. doi: 10.15252/emmm.201809903 (PMC6685105; doi:10.15252/emmm.201809903)
Supplement: Supplementary file 2 — Source Data for Appendix [file EMMM-11-e9903-s008.zip]

Archive with 8 entries (7 files):
- EV_source_data/
- EV_source_data/Source_Data_Appendix_Fig_S1.pdf
- EV_source_data/Source_Data_Appendix_Fig_S2.pdf
- EV_source_data/Source_Data_Appendix_Fig_S3.pdf
- EV_source_data/Source_Data_Appendix_Fig_S4.pdf
- EV_source_data/Source_Data_Appendix_Fig_S5.pdf
- EV_source_data/Source_Data_Appendix_Fig_S6.pdf
- EV_source_data/Source_Data_Appendix_Fig_S7.pdf
